# Supplementary material for: Using Raw Accelerometer Data to Predict High-Impact Mechanical Loading
Source: Sensors (Basel). 2023 Feb 16;23(4):2246. doi: 10.3390/s23042246 (PMC9960291; doi:10.3390/s23042246)
Supplement: Supplementary file 1 [file sensors-23-02246-s001.zip]

Archive with 1 entries (1 files):
- sensors-2036813-supplementary.pdf
